# Supplementary material for: Telehealth Exercise Training in Peripheral Arterial Disease (TEXTPAD) study: A pilot randomised controlled trial in socioeconomically disadvantaged populations
Source: PLoS One. 2025 Nov 4;20(11):e0327633. doi: 10.1371/journal.pone.0327633 (PMC12585064; doi:10.1371/journal.pone.0327633)
Supplement: S2 FIle — (XLSX) [file pone.0327633.s002.xlsx]

## Sheet: Sheet1
Patient	Age	Sex		Device	Internet	Capacity	Height	Weight	BMI	Intervention	6MWT	predicted by nondisease	Dwpre	6MWT post	predicted by nondisease	Delta values	Dwpost	Delta DW	Smoking	Smoking post	CO	Copost	mobility	mobility post	self care	self care post	activities	activities pots	pain	pain post	anxiety	anxiety post	EQ5d index	EQ5d index post	Analogue	Analogue post	Vasqol	Vasqol		Welch	Welch	Audit C	Audit C	WIQ impair	WIQ impair	WIQ distance	WIQ distance	WIQ speed	WIQ speed
5	65	f	0	smart phone	1	1	1.69	98.2	34.3825	1	182	471.629	17872.4	404	471.629	222	39672.8	21800.4	2	2	3	1	4	2	1	1	3	2	4	3	3	2	15	27	44	50	7	14	7	4	36	9	0	44	81	18	54	13	50
7	59	m	1	smart phone	1	1	1.69	68	23.8087	1	54	582.986	3672	280	582.986	226	19040	15368	1	2	29	26	3	3	3	3	3	2	4	3	4	4	17	32	6	45	10	13	3	8	14	0	0	44	72	29	82	19	63
8	70	f	0	tablet	1	0	1.68	47.5	16.8296	1	186	549.85	8835	326	549.85	140	15485	6650	1	2	9	4	4	2	1	1	3	4	4	3	3	2	15	27	60	70	11	13	2	10	8	5	4	34	75	57	39	19	50
9	67	m	1	0	0	0	1.74	89.2	29.4623	1	196	541.349	17483.2	378	541.349	182	33717.6	16234.4	1	2	16	14	3	3	2	2	5	3	4	3	3	1	17	28	50	50	9	10	1	5	10	6	6	66	63	39	50	6	44
12	68	m	1	laptop	1	1	1.7	76	26.2976	1	414	555.309	31464	450	555.309	36	34200	2736	2	2	1	1	3	1	1	1	1	1	3	1	1	1	9	15	80	97	19	24	5	48	85	2	2	78	97	79	86	56	88
13	65	m	1	0	1	1	1.72	80	27.0416	1	120	556.25	9600	165	556.25	45	13200	3600	1	1	21	13	4	4	3	3	4	4	5	4	4	4	20	37	20	40	10	10	0	2	6	11	11	56	69	32	68	6	38
15	68	m	1	smart phone	1	1	1.7	95	32.872	1	196	523.291	18620	120	523.291	-76	11400	-7220	2	2	1	1	4	4	1	3	3	3	4	4	1	1	13	23	25	25	11	11	0	15	4	6	10	63	69	29	18	6	6
16	72	m	1	tablet	1	1	1.75	114	37.2245	1	100	496.975	11400	180	496.975	80	20520	9120	2	2	2	0	4	3	2	1	3	3	4	4	1	3	14	26	30	40	9	12	3	3	18	2	2	66	69	39	57	13	44
17	71	m	1	smart phone	1	1	1.65	84.6	31.0744	1	372	528.102	31471.2	390	528.102	18	32994	1522.8	2	0	1	7	2	3	1	1	1	1	3	3	1	3	8	18	80	70	14	18	4	30	33	10	9	75	81	79	82	44	38
20	66	m	1	smart phone	0	0	1.73	50.1	16.7396	1	160	604.83	8016	348	604.83	188	17434.8	9418.8	1	1	18	16	4	3	2	1	3	2	3	4	4	2	16	29	16	24	10	14	4	8	8	0	0	53	66	18	54	19	19
26	61	m	1	smart phone	1	1	1.7	102.6	35.5017	1	435	522.101	44631	415	522.101	-20	42579	-2052	1	1	27	16	2	2	1	1	2	1	3	2	2	1	10	18	70	80	16	20	4	42	33	8	12	78	88	75	79	50	69
33	68	m	1	laptop	1	1	1.77	85.4	27.2591	1	465	550.626	39711	510	550.626	45	43554	3843	2	2	1	1	3	2	1	1	2	1	2	1	1	2	9	15	45	60	10	14	4	9	32	8	9	72	72	61	68	50	56
37	69	m	1	smartphone and laptop	1	1	1.72	102.5	34.6471	1	360	513.263	36900	510	513.263	150	52275	15375	2	2	1	1	4	2	1	1	3	1	3	2	1	1	12	19	55	78	10	21	11	3	48	10	10	81	94	68	93	56	81
2	74	m	1	phone	1	1	1.63	66	24.841	0	298	555.136	19668	345	555.136	47	22770	3102	1	0	20	1	3	2	1	1	1	1	3	2	3	3	11	22	70	65	17	13	-4	28	27	0	0	84	72	57	46	69	75
3		m	1	smart phone	1	1	1.78	66.7	21.0516	0	330	836.809	22011	304	836.809	-26	20276.8	-1734.2	1	1	28	18	3	3	2	1	2	1	3	4	3	3	13	26	45	30	14	10	-4	18	18	8	8	66	66	14	29	13	13
4	64	f	0	smart phone	1	1	1.55	48.5	20.1873	0	234	542.42	11349	286	542.42	52	13871	2522	2	2	16	11	3	3	1	1	1	2	3	3	1	1	9	17	60	70	18	14	-4	26	8	0	0	78	75	54	57	50	38
6	68	m	1	smart phone	1	1	1.78	74.8	23.6081	0	320	568.406	23936	450	568.406	130	33660	9724	1	1	15	9	4	3	1	1	4	2	4	3	3	2	16	28	30	35	13	12	-1	20	24	9	9	72	75	50	50	31	38
10	70	m	1	smart phone	0	0	1.75	70	22.8571	0	210	569.366	14700	360	569.366	150	25200	10500	0	0	1	2	3	3	1	1	3	3	3	4	1	2	11	21	50	59	10	13	3	33	18	9	5	75	66	64	68	44	19
11	65	m	1	0	0	0	1.73	71.4	23.8565	0	324	571.762	23133.6	420	571.762	96	29988	6854.4	1	1	22	20	4	4	1	1	3	3	5	4	5	4	18	36	41	50	7	7	0	5	5	6	9	19	31	32	57	19	19
14	57	m	1	smart phone	1	1	1.75	128.8	42.0571	0	280	498.332	36064	400	498.332	120	51520	15456	2	1	4	31	4	4	1	1	1	4	4	4	4	3	14	29	50	70	8	12	4	16	20	0	0	59	63	39	46	56	38
18	45	f	0	smart phone	1	1	1.7	96.7	33.4602	0	390	522.421	37713	432	522.421	42	41774.4	4061.4	1	1	8	13	3	2	1	2	2	1	4	3	5	5	15	32	30	40	12	10	-2	7	7	0	0	75	78	29	46	6	38
21	68	m	1	smart phone	1	1	1.77	94.9	30.2914	0	210	535.859	19929	255	535.859	45	24199.5	4270.5	1	1	25	26	4	4	2	2	5	1	4	4	3	1	18	30	10	10	8	10	2	4	16	9	8	44	69	18	36	0	19
27	73	f	0	computer	1	1	1.6	47.9	18.7109	0	255	537.158	12214.5	292	537.158	37	13986.8	1772.3	1	1	21	13	3	3	1	1	2	3	3	3	2	2	11	21	10	45	9	12	3	18	10	3	4	63	75	39	46	19	38
32	64	m	1	everything	1	1	1.7	108.4	37.5087	0	350	506.935	37940	333	506.935	-17	36097.2	-1842.8	2	2	1	1	3	3	1	1	1	3	2	4	1	1	8	16	50	60	11	15	4	32	40	6	10	88	69	75	75	56	75
34	68	m	1	smart phone	1	2	1.54	65.3	27.5342	0	270	549.287	17631	398	549.287	128	25989.4	8358.4	1	1	10	10	3	2	1	1	3	1	4	3	3	2	14	26	60	70	9	13	4	8	20	6	5	56	75	61	75	50	69
																					CO levels
																					EQ5
																					Sefcare
[truncated: 36 more columns]

## Sheet: Sheet5
	Intervention	6MWT pre	6MWT post	predicted by age	% pre	%post		Delta DW					Intervention	Delta DW
	1	182	404	471.629	38.5896	85.6605		21800.4					1	21800.4
	1	54	280	582.986	9.26266	48.0286		15368					1	15368
	1	186	326	549.85	33.8274	59.2889		6650					1	6650
	1	196	378	541.349	36.2058	69.8255		16234.4					1	16234.4
	1	414	450	555.309	74.5531	81.036		2736					1	2736
	1	120	165	556.25	21.573	29.6629		3600					1	3600
	1	196	120	523.291	37.4552	22.9318		-7220					1	-7220
	1	100	180	496.975	20.1217	36.2191		9120					1	9120
	1	372	390	528.102	70.4409	73.8493		1522.8					1	1522.8
	1	160	348	604.83	26.4537	57.5368		9418.8					1	9418.8
	1	435	415	522.101	83.3172	79.4865		-2052					1	-2052
	1	465	510	550.626	84.4493	92.6218		3843					1	3843
	1	360	510	513.263	70.1395	99.3642		15375					1	15375
					46.6453	64.2702
	0	298	345	555.136	53.6805	62.1469		3102					0	3102
	0	330	304	836.809	39.4355	36.3285		-1734.2					0	-1734.2
	0	234	286	542.42	43.14	52.7267		2522					0	2522
	0	320	450	568.406	56.2977	79.1687		9724					0	9724
	0	210	360	569.366	36.8831	63.2283		10500					0	10500
	0	324	420	571.762	56.667	73.4572		6854.4					0	6854.4
	0	280	400	498.332	56.1874	80.2677		15456					0	15456
	0	390	432	522.421	74.6524	82.6919		4061.4					0	4061.4
	0	210	255	535.859	39.1894	47.5872		4270.5					0	4270.5
	0	255	292	537.158	47.472	54.3601		1772.3					0	1772.3
	0	350	333	506.935	69.0424	65.6889		-1842.8					0	-1842.8
	0	270	398	549.287	49.1547	72.4576		8358.4					0	8358.4
					51.8169	64.1758
					49.1353	64.2266

## Sheet: Sheet3
1	34.3825	1				Exercise BMI	Control BMI
1	23.8087	0				34.3825	24.841
1	16.8296	0			6	23.8087	21.0516
1	29.4623	0				16.8296	20.1873
1	26.2976	0				29.4623	23.6081
1	27.0416	0				26.2976	22.8571
1	32.872	1				27.0416	23.8565
1	37.2245	1				32.872	42.0571
1	31.0744	1				37.2245	33.4602
1	16.7396	0			4	31.0744	30.2914
1	35.5017	1				16.7396	18.7109
1	27.2591	0				35.5017	37.5087
1	34.6471	1				27.2591	27.5342
	28.7031					34.6471
0	24.841	0
0	21.0516	0
0	20.1873	0
0	23.6081	0
0	22.8571	0
0	23.8565	0
0	42.0571	1
0	33.4602	1
0	30.2914	1
0	18.7109	0
0	37.5087	1
0	27.5342	0
	27.1637

## Sheet: Sheet2
Intervention	Vasqol	Vasqol	Delta			Groups	Pre	Post
0	4	36	32			intervention	ex smoker	ex smoker			2	2
0	8	14	6			intervention	current	ex smoker			1	2			Ex smoker
0	10	8	-2			intervention	current	ex smoker			1	2
0	5	10	5			intervention	current	ex smoker			1	2
0	48	85	37			intervention	ex smoker	ex smoker			2	2
0	2	6	4			intervention	current	current			1	1
0	15	4	-11			intervention	ex smoker	ex smoker			2	2
0	3	18	15			intervention	ex smoker	ex smoker			2	2
0	30	33	3			intervention	ex smoker	ex smoker			2	0
0	8	8	0			intervention	current	current			1	1
0	42	33	-9			intervention	current	current			1	1
0	9	32	23			intervention	ex smoker	ex smoker			2	2
0	3	48	45			intervention	ex smoker	ex smoker			2	2
1	28	27	-1			control	current	current			1	1
1	18	18	0			control	current	current			1	1
1	26	8	-18			control	ex smoker	ex smoker			2	2
1	20	24	4			control	current	current			1	1
1	33	18	-15			control	no smoker	no smoker			0	0
1	5	5	0			control	current	current			1	1
1	16	20	4			control	ex smoker	current			2	1
1	7	7	0			control	current	current			1	1
1	4	16	12			control	current	current			1	1
1	18	10	-8			control	current	current			1	1
1	32	40	8			control	ex smoker	ex smoker			2	2
1	8	20	12			control	current	current			1	1
						Key
						Internet 1 has 0 hasnt
						Capacity (internet) 0 none 1 unlimited 2 limited
						Intervention 0 fitbit 1 healthworks
						Smoking 0 non 1 current smoker 2 ex smoker

## Sheet: Sheet4
Sex				Height	Weight			Groups	Pre	Post
f				1.69	98.2			Intervention	182	404
m				169	68			Intervention	54	280
f				168	47.5			Intervention	186	326
m				174	89.2			Intervention	196	378
m				170	76			Intervention	414	450
m				172	80			Intervention	120	165
m				170	95			Intervention	196	120
m				175	114			Intervention	100	180
m				165	84.6			Intervention	372	390
m				173	50.1			Intervention	160	348
m				170	102.6			Intervention	435	415
m				177	85.4			Intervention	465	510
m				172	102.5			Intervention	360	510
m				163	66			Control	298	345
m				178	66.7			Control	330	304
f				155	48.5			Control	234	286
m				178	74.8			Control	320	450
m				175	70			Control	210	360
m				173	71.4			Control	324	420
m				175	128.8			Control	280	400
f				170	96.7			Control	390	432
m				177.8	94.9			Control	210	255
f				160	47.9			Control	255	292
m				170	108.4			Control	350	333
m				154	65.3			Control	270	398
